# Supplementary material for: Promoter of Vegetable Pea PsPIP2-4 Responds to Abiotic Stresses in Transgenic Tobacco
Source: Int J Mol Sci. 2024 Dec 18;25(24):13574. doi: 10.3390/ijms252413574 (PMC11676869; doi:10.3390/ijms252413574)
Supplement: Supplementary file 1 [file ijms-25-13574-s001.zip]

Archive with 3 entries (3 files):
- Supplementary Dataset S1.pdf
- Supplementary Figures S1-S3.pdf
- Supplementary Table S1.pdf
